# Supplementary material for: Salt-Bridge Energetics in Halophilic Proteins
Source: PLoS One. 2014 Apr 17;9(4):e93862. doi: 10.1371/journal.pone.0093862 (PMC3990605; doi:10.1371/journal.pone.0093862)
Supplement: Table S1 — Details of energetics of 275 salt-bridges from 20 extremely halophilic proteins. The table also shows different salt-bridge classes (as in Table 3). (XLSX) [file pone.0093862.s001.xlsx]

## Sheet: 275-sb-master-table
Protein	salt-bridge	Total pair	Location	Network SB	FREE ENERGY (KCAL/MOL)				ASA (avg)	Res-ASA
	Base-Acid				∆∆G-dslv	∆∆G-brd	∆∆G-prt	∆∆G-tot		Base	Acid
1DOI	ARG64-GLU53	4	SURFACE		14.4	-14.2	-1.1	-1	32	37	26
	ARG99-ASP79		SURFACE		10.2	-8.3	-5.7	-3.8	29	10	48
	LYS112-GLU4		SURFACE		8.7	-8.8	-5	-5	23	29	17
	ARG126-GLU92		BURIED		15.3	-13.6	-12.6	-10.9	16	20	12
1ITK	LYS30-ASP693	49	BURIED	17	8.3	-7.2	-4.7	-3.6	8	11	4
	ARG41-GLU180		BURIED		9	-7.4	-6.4	-4.8	7	8	6
	LYS58-GLU55		SURFACE		5.9	-5.4	-1.1	-0.6	42	63	20
	LYS65-GLU162		BURIED		12.1	-7.5	-10.3	-5.8	20	14	26
	LYS65-GLU421		BURIED		13.3	-8.8	-5.6	-1.1	19	14	23
	ARG102-ASP105		BURIED		18.2	-12.7	-8.7	-3.2	12	6	17
	ARG107-ASP182		BURIED		15.5	-4.1	-18.6	-7.2	13	1	26
	ARG107-ASP605		BURIED		15.4	-7.2	-10.6	-2.3	7	1	12
	ARG107-ASP105		BURIED		17.7	-6.1	-28.1	-16.5	9	1	17
	ARG107-ASP602		BURIED		13.8	-8.5	-15.9	-10.6	12	1	23
	ARG116-ASP177		BURIED		18.8	-5.3	-14.5	-1	12	8	15
	LYS131-ASP130		BURIED		21.8	-15.5	-11.6	-5.3	4	6	2
	LYS142-ASP67		SURFACE		7.6	-7.4	-2.7	-2.5	42	61	23
	ARG175-ASP151		BURIED		28.8	-14.7	-24.9	-10.7	0	0	0
	LYS183-GLU181		SURFACE		5.2	-4.3	-3.4	-2.5	21	27	15
	ARG198-GLU190		BURIED		23.3	-17.9	-8.2	-2.8	1	1	0
	ARG238-ASP248		SURFACE		13.4	-10	-7.8	-4.4	34	35	33
	ARG238-ASP378		SURFACE		15.3	-9.8	-12.2	-6.7	22	35	9
	HIS259-ASP372		BURIED		15.6	-5.2	-9.2	1.2	13	26	0
	LYS263-GLU308		BURIED		13.9	-8.6	-8.3	-3.1	12	9	15
	HIS265-ASP82		BURIED		8.2	-3.4	-6	-1.1	15	16	14
	LYS346-GLU330		SURFACE		2.9	-3.5	-1.7	-2.3	59	44	75
	LYS346-GLU332		SURFACE		2.8	-1.5	-2.8	-1.6	52	44	60
	HIS358-ASP82		SURFACE		10.4	-6.2	-7.2	-2.9	26	39	14
	ARG382-GLU386		SURFACE		6.2	-4	-2.3	-0.1	43	37	49
	LYS405-GLU250		BURIED		11.7	-8	-5.5	-1.8	18	12	23
	LYS450-GLU543		BURIED		11.2	-8.4	-2.5	0.3	20	25	14
	LYS465-GLU500		BURIED		17.3	-11	-9.8	-3.5	10	12	8
	LYS465-ASP630		SURFACE		10.6	-6.1	-9.9	-5.4	44	12	76
	ARG475-ASP478		BURIED		22.6	-16.7	-9.5	-3.6	1	3	0
	LYS479-ASP476		SURFACE		8.3	-6.5	-4.7	-2.9	28	23	33
	ARG480-ASP431		BURIED		21.5	-14.5	-6.3	0.8	8	9	7
	ARG522-ASP524		SURFACE		10.4	-8.1	-8.1	-5.9	38	23	52
	ARG522-GLU445		BURIED		9	-1.7	-11.6	-4.2	20	23	17
	ARG561-ASP532		BURIED		26.5	-13.3	-9.5	3.7	2	1	2
	HIS568-GLU567		SURFACE		6.1	-1	-3.5	1.6	44	21	68
	LYS578-ASP575		SURFACE		2.9	-3	-1.1	-1.1	51	40	62
	LYS580-GLU207		SURFACE		2.5	-1.4	-1.2	-0.1	74	60	87
	ARG585-ASP582		BURIED		21.6	-13.1	-11.3	-2.9	4	1	6
	ARG594-ASP602		SURFACE		8.4	-5.5	-5.6	-2.7	28	34	23
	ARG622-ASP686		BURIED		28.4	-16.9	-15.9	-4.4	0	0	0
	ARG667-GLU681		SURFACE		5.5	-4.1	-1	0.3	40	38	41
	ARG673-GLU657		SURFACE		6.2	-1.2	-4	1.1	39	21	56
	ARG684-GLU597		BURIED		11.6	-10.2	-2.7	-1.3	17	25	9
	ARG694-ASP37		BURIED		8.4	-9.2	-0.4	-1.3	8	8	8
	ARG696-GLU700		BURIED		3.1	-0.9	-3.6	-1.4	11	9	13
	LYS710-ASP714		SURFACE		7.3	-4.3	-3.6	-0.6	21	21	21
	LYS721-GLU613		SURFACE		11.4	-7.5	-5.5	-1.6	32	33	31
	ARG727-ASP729		BURIED		18.2	-13.3	-5.9	-1.1	16	3	30
1MOG	LYS5-GLU38	1	SURFACE		6.2	-6.6	-2.2	-2.6	45	39	50
1MOJ	LYS5-GLU13	11	SURFACE	5	7.3	-2	-1.5	3.8	61	55	68
	ARG26-ASP23		SURFACE		8.9	-6.1	-5.8	-3	46	32	59
	LYS50-GLU108		BURIED		23	-14.1	-17.7	-8.9	3	2	4
	HIS51-GLU108		BURIED		11.2	-1.6	-24.1	-14.6	2	1	4
	HIS51-ASP122		BURIED		25	-18.7	-6.1	0.1	0	1	0
	ARG84-ASP145		BURIED		16.2	-9.4	-12.1	-5.4	7	12	1
	ARG134-GLU160		SURFACE		5.4	-6.1	-0.7	-1.4	47	55	39
	HIS136-ASP37		BURIED		16.4	-13.3	-0.5	2.6	9	16	2
	HIS146-GLU141		SURFACE		3.2	-2.5	-3	-2.3	56	69	44
	HIS150-GLU154		SURFACE		2.2	-1.6	1	1.6	67	67	66
	ARG153-GLU141		SURFACE		4.4	-3.7	-2.4	-1.6	46	48	44
1VDR	ARG13-GLU133	8	BURIED	2	4.7	-0.9	-2.9	0.8	16	25	7
	ARG34-ASP55		SURFACE		7.2	-1.1	2.2	8.3	47	22	72
	ARG36-GLU154		SURFACE		7.9	-3.3	-2.8	1.8	24	24	25
	ARG46-GLU50		SURFACE		3.6	-2.3	0.2	1.4	47	37	57
	ARG78-GLU68		SURFACE		6.6	-1.7	-3.9	1.1	51	16	85
	ARG78-GLU84		SURFACE		8.3	-2.8	-6.2	-0.7	29	16	41
	ARG115-GLU2		SURFACE		11	-5.7	-2.4	2.8	36	40	33
	ARG157-GLU138		BURIED		9.1	-3.3	-6.7	-0.9	13	27	0
2AZ3	ARG7-GLU80	10	BURIED	4	9.9	-5.8	-7.8	-3.7	16	23	9
	ARG28-ASP108		SURFACE		10.4	-6.2	-4.7	-0.6	25	28	22
	LYS35-GLU80		BURIED		10.5	-5.1	-10.1	-4.7	12	16	9
	LYS40-GLU141		SURFACE		9.1	-7.2	-2.6	-0.7	32	27	37
	HIS56-GLU55		SURFACE		5.2	-1	-2.3	1.9	55	34	75
	ARG86-ASP83		SURFACE		5.2	-2.9	-1.6	0.7	47	58	36
	HIS115-ASP112		BURIED		3	-1.5	-2.2	-0.7	14	9	20
	HIS119-GLU132		BURIED		14.3	-10.7	-1.5	2.1	12	18	6
	HIS123-GLU124		SURFACE		5.1	-0.9	-1.8	2.4	50	25	76
	ARG131-GLU132		SURFACE		13.4	-2.4	-7.4	3.6	31	56	6
2IJQ	ARG20-ASP22	8	SURFACE	3	10.9	-7.6	-4.6	-1.4	47	44	50
	ARG31-ASP140		SURFACE		12.1	-12.3	-3.9	-4.1	31	18	43
	HIS36-ASP150		BURIED		14.4	-5.6	-22.7	-13.9	7	13	0
	HIS50-ASP51		SURFACE		4.8	-3.3	2.4	4	28	22	34
	HIS83-ASP89		SURFACE		11.5	-10.5	-3.1	-2	24	12	36
	ARG93-ASP90		SURFACE		5.3	-3.7	-1.5	0.2	62	34	90
	ARG147-ASP150		BURIED		16.4	-15.7	-9.8	-9.1	18	36	0
	ARG147-GLU149		SURFACE		5.6	-2.1	-11.6	-8	49	36	62
2VWG	ARG34-GLU353	20	SURFACE	8	8.9	-9.6	-3.1	-3.8	21	18	24
	HIS58-ASP57		SURFACE		4.2	-1.6	-2.9	-0.2	40	9	70
	HIS63-ASP38		BURIED		16.5	-9.2	-7.8	-0.5	13	4	21
	HIS63-ASP41		BURIED		23.4	-9.7	-13.4	0.3	2	4	0
	ARG88-GLU114		BURIED		15.5	-11.9	-5.7	-2.1	4	2	7
	ARG101-GLU97		SURFACE		4.7	-1	-3.2	0.5	59	56	62
	HIS121-GLU56		SURFACE		5.5	-3.3	-6.7	-4.5	28	20	36
	LYS133-ASP102		SURFACE		4.7	-2.5	0.6	2.9	61	58	63
	LYS157-ASP105		BURIED		17.4	-11.5	-11	-5.1	3	2	4
	LYS193-ASP222		SURFACE		5.4	-2.5	-1.7	1.3	58	38	78
	ARG208-ASP212		BURIED		15.5	-10.9	-11.7	-7.1	15	27	2
	ARG208-ASP345		SURFACE		6.1	-1.7	-10.7	-6.2	46	27	65
	ARG210-GLU219		SURFACE		6.5	-8.1	-0.3	-1.9	54	61	46
	ARG229-ASP227		SURFACE		14.7	-12	-11.3	-8.7	30	47	12
	ARG229-ASP209		SURFACE		8.2	-8.4	-10.2	-10.3	63	47	78
	HIS294-GLU290		SURFACE		8.5	-8.9	-5.9	-6.2	34	42	26
	LYS296-GLU290		BURIED		16.9	-10.4	-14.8	-8.3	13	1	26
	HIS308-GLU160		SURFACE		4.9	-2	0.1	3	32	6	59
	LYS321-GLU325		SURFACE		4.3	-6.3	-0.3	-2.3	72	86	58
	LYS349-GLU64		BURIED		16.6	-11.9	-11.7	-6.9	0	0	0
2X98	ARG67-ASP93	17	BURIED	7	15.1	-15	-5	-4.9	20	20	20
	LYS127-ASP457		SURFACE		20.9	-14.3	-15.8	-9.3	27	21	32
	HIS179-GLU151		BURIED		14.5	-9.8	-7.1	-2.4	17	7	27
	ARG183-ASP114		SURFACE		14.5	-8.3	-10.4	-4.3	26	32	21
	ARG191-GLU188		SURFACE		12.2	-10.4	-13	-11.2	29	27	32
	ARG191-GLU196		SURFACE		9	-5.3	-15	-11.3	42	27	57
	ARG191-GLU195		SURFACE		15.5	-7.6	-16.6	-8.8	22	27	17
	ARG207-GLU211		SURFACE		15.6	-6.5	-8.2	0.9	31	24	37
	ARG207-GLU233		SURFACE		14.5	-6.7	-5.9	1.9	34	24	45
	ARG208-GLU253		SURFACE		4	-3.3	-1.9	-1.1	56	57	56
	HIS255-GLU167		BURIED		6.4	-0.7	-4.5	1.3	15	18	13
	ARG262-GLU320		BURIED		27.6	-20.8	-11.8	-4.9	2	0	3
	ARG262-GLU317		BURIED		29.2	-9.7	-30	-10.4	0	0	1
	HIS308-ASP304		SURFACE		12.1	-5.4	-3.3	3.4	25	40	10
	ARG356-GLU424		SURFACE		6.4	-5.7	-3.6	-2.9	46	27	66
	ARG376-ASP265		BURIED		8.9	-2.2	-6.3	0.5	18	17	18
	ARG425-GLU407		SURFACE		13.5	-13.4	-6.3	-6.2	22	30	15
2ZUA	ARG6-GLU79	9	BURIED	2	12.2	-8.4	-9.4	-5.6	18	31	4
	ARG6-ASP143		SURFACE		7.4	-2.1	-8	-2.7	63	31	95
	ARG27-ASP107		SURFACE		10.7	-8	-6.7	-3.9	26	25	27
	LYS34-GLU79		BURIED		12.8	-7.7	-11.9	-6.8	8	11	4
	LYS39-GLU140		SURFACE		11.5	-9.7	-6.2	-4.4	27	22	32
	ARG85-ASP82		SURFACE		5.8	-6.3	-2.7	-3.2	50	61	38
	ARG88-ASP121		SURFACE		6.9	-2.8	-7.1	-3.1	36	34	37
	HIS118-GLU131		BURIED		9.9	-4.8	-3.3	1.8	16	20	13
	ARG130-ASP124		SURFACE		5.4	-7.1	-1.4	-3	53	54	52
3B73	ARG2-ASP12	9	BURIED	5	12.7	-8.6	-13.6	-9.6	10	20	1
	ARG2-GLU17		SURFACE		12.1	-8.3	-16.3	-12.6	27	20	34
	ARG14-GLU17		BURIED		8	-9.7	-6.2	-7.9	18	1	34
	HIS20-GLU71		SURFACE		4.9	-1.9	0.3	3.3	46	57	35
	ARG33-GLU35		SURFACE		9.3	-8	-5.9	-4.6	37	41	32
	ARG33-GLU22		BURIED		6.6	-2.4	-8.3	-4	20	41	0
	ARG46-ASP12		BURIED		19.1	-19.4	-5.4	-5.7	13	21	6
	HIS53-GLU83		SURFACE		2.7	-0.1	-0.7	1.9	35	18	51
	LYS82-ASP79		SURFACE		7.5	-2.3	-7	-1.8	31	53	8
3CRJ	ARG22-GLU40	11	SURFACE	2	6.6	-5.4	-1.9	-0.7	41	49	34
	ARG25-ASP102		SURFACE		2.6	-1	-0.6	1	63	63	63
	LYS43-GLU15		SURFACE		6.4	-3	-1.2	2.1	55	57	54
	LYS96-GLU92		SURFACE		8.5	-7.3	-0.6	0.6	40	63	17
	LYS117-ASP56		SURFACE		9.9	-7.6	-3.9	-1.6	30	25	34
	ARG123-ASP64		SURFACE		8	-7.2	-2	-1.2	32	24	41
	ARG132-GLU129		SURFACE		6.6	-4.1	-7.4	-4.9	45	38	52
	ARG132-GLU154		SURFACE		9.9	-8.3	-6.4	-4.8	44	38	50
	ARG168-ASP165		SURFACE		8.2	-5.9	-0.7	1.7	22	31	14
	ARG170-GLU179		BURIED		6.5	-6.5	-0.3	-0.3	3	2	3
	ARG184-ASP91		SURFACE		11.6	-7.1	-7	-2.5	23	13	34
3EEH	ARG47-ASP58	8	BURIED	3	11.1	-10.7	-1.1	-0.7	20	25	14
	LYS72-GLU69		SURFACE		4.7	-7	-0.5	-2.9	74	77	70
	ARG89-ASP67		BURIED		12.9	-9.4	-3.7	-0.3	17	29	5
	ARG98-GLU94		SURFACE		11.9	-11	-11.8	-10.9	31	20	42
	ARG98-ASP123		SURFACE		13.3	-6.6	-16.6	-9.9	23	20	27
	ARG98-ASP43		SURFACE		9.8	-6.3	-17.3	-13.9	50	20	80
	ARG116-GLU26		SURFACE		9	-11.1	-0.9	-2.9	27	45	9
	ARG122-ASP22		SURFACE		10.2	-13.9	-1.5	-5.3	30	40	20
3IFV	ARG153-GLU166	8	SURFACE	5	17.5	-5.5	-17.2	-5.2	28	40	16
	ARG153-ASP192		SURFACE		17	-12.9	-5.3	-1.2	38	40	36
	ARG155-GLU166		SURFACE		12.7	-8.4	-3.9	0.3	22	29	16
	HIS164-ASP175		SURFACE		12.7	-9.9	-3	-0.2	23	11	34
	LYS201-ASP146		SURFACE		8.1	-7.6	-2.7	-2.2	35	41	28
	LYS201-ASP198		SURFACE		7.3	-4.9	-7.1	-4.7	51	41	60
	LYS205-ASP202		SURFACE		3.3	-3.6	-0.1	-0.4	53	65	41
	HIS226-GLU216		SURFACE		5.8	-2.2	0.3	3.8	29	35	23
3PUG	ARG8-ASP44	29	SURFACE	23	13.6	-9	-14.2	-9.6	22	37	8
	ARG12-ASP44		BURIED		14.4	-12.6	-10.3	-8.5	16	25	8
	LYS29-ASP25		SURFACE		3.1	-1.8	-3.2	-1.9	53	42	63
	ARG32-ASP26		SURFACE		14	-10	-12.2	-8.3	38	34	41
	ARG32-GLU68		SURFACE		11.4	-8.6	-10.9	-8.1	41	34	47
	ARG32-GLU72		SURFACE		11.9	-3.8	-16.1	-8.1	45	34	56
	HIS82-GLU80		BURIED		12.8	-4.2	-3.1	5.5	6	0	11
	ARG84-ASP49		BURIED		20.2	-15.3	-8.7	-3.7	3	5	2
	ARG84-GLU51		BURIED		11.1	-3	-23.9	-15.8	7	5	10
	HIS88-GLU123		SURFACE		7.6	-0.2	-11.9	-4.5	22	31	13
	ARG89-GLU161		SURFACE		11.5	-3.2	-16.6	-8.3	33	8	57
	ARG89-GLU123		BURIED		14.4	-10.3	-10.1	-6	11	8	13
	ARG89-ASP196		BURIED		12.6	-4.2	-19.4	-11	16	8	25
	HIS101-ASP60		SURFACE		4.5	-3.1	-1.5	-0.1	42	2	82
	HIS117-GLU80		SURFACE		11.2	-0.7	-6.1	4.4	29	46	11
	LYS131-GLU172		SURFACE		10.2	-8.4	-11	-9.3	21	28	14
	LYS131-ASP128		SURFACE		7.1	-6.2	-6.6	-5.7	52	28	76
	HIS142-GLU148		SURFACE		4.8	-4.6	-1.8	-1.6	55	58	52
	LYS175-GLU172		SURFACE		7.3	-7.7	-5.9	-6.2	34	53	14
	ARG182-ASP134		BURIED		24.2	-11.7	-23.2	-10.6	1	0	1
	ARG182-GLU141		BURIED		27.1	-20.6	-16.4	-9.9	0	0	0
	ARG213-ASP247		BURIED		13.3	-6.9	-16.2	-9.8	2	4	0
	ARG242-GLU266		SURFACE		7.5	-6.2	-1.8	-0.4	38	54	23
	ARG244-ASP229		BURIED		20	-12.6	-7.3	0.1	10	20	0
	ARG244-GLU190		BURIED		19.2	-8.2	-10.5	0.5	11	20	2
	ARG409-ASP411		SURFACE		7.6	-8.3	-2.2	-2.9	56	51	61
	ARG427-GLU351		SURFACE		12.7	-8.7	-7.6	-3.6	35	38	33
	ARG427-ASP348		SURFACE		9.8	-3.8	-12.1	-6.1	45	38	52
	ARG427-ASP344		SURFACE		11.1	-7.1	-10.8	-6.9	43	38	48
3QTA	ARG8-ASP6	13	BURIED	8	5.7	-7.7	-2.6	-4.6	18	26	11
	LYS9-ASP197		SURFACE		7	-3.7	-3.3	-0.1	22	24	20
	LYS9-ASP194		SURFACE		9.1	-5.2	-3.1	0.8	28	24	32
	LYS41-GLU39		SURFACE		3	-2.4	-1	-0.5	42	29	55
	LYS149-ASP148		SURFACE		2.5	-1.3	-1.1	0.1	58	51	65
	LYS149-GLU145		SURFACE		3.8	-2.5	-0.4	0.8	42	52	32
	ARG155-ASP157		SURFACE		8	-7.9	-4.8	-4.7	40	39	41
	ARG155-ASP185		SURFACE		9.4	-5	-12.6	-8.2	32	39	25
	ARG156-GLU49		SURFACE		6.9	-3.1	-3.9	-0.1	58	49	67
	LYS170-ASP35		SURFACE		4.1	-4.2	-0.6	-0.8	53	52	54
	ARG179-ASP164		SURFACE		9.8	-8.5	-3.8	-2.6	25	29	21
	ARG179-GLU54		SURFACE		8.4	-2.1	-9	-2.7	28	29	27
	ARG202-ASP199		SURFACE		7.5	-2.6	-2.4	2.5	41	48	33
3U1D	ARG19-GLU16	11	SURFACE	7	9.1	-2.3	-8.7	-1.9	32	26	39
	ARG19-GLU97		SURFACE		6.5	-1.4	-3.4	1.7	51	26	75
	ARG20-GLU16		SURFACE		6.9	-5.8	-2.3	-1.2	30	21	39
	ARG51-GLU131		BURIED		17.5	-4.6	-16.5	-3.5	10	4	15
	ARG61-GLU57		SURFACE		5.4	-4.5	-1	-0.1	52	49	56
	ARG70-GLU18		SURFACE		9.3	-8	-2.1	-0.9	41	32	50
	ARG123-GLU131		BURIED		14.1	-9.8	-5.7	-1.3	17	19	15
	ARG126-GLU46		SURFACE		12.8	-9.4	-6.7	-3.3	38	37	39
	ARG136-ASP40		SURFACE		17.5	-11.9	-14.1	-8.5	21	7	35
	ARG136-GLU47		BURIED		24.8	-14	-16.5	-5.7	4	7	0
	ARG144-GLU74		SURFACE		10.2	-7.7	-4.8	-2.3	33	24	43
4AF1	ARG12-ASP380	26	SURFACE	15	8.7	-5.1	-0.8	2.7	39	25	52
	LYS14-GLU324		SURFACE		8.9	-5.1	0.3	4.1	21	22	19
	LYS19-ASP373		SURFACE		10.1	-4.2	-6.8	-0.9	23	10	37
	LYS19-GLU16		SURFACE		8.5	-6.2	-5.8	-3.5	28	10	46
	LYS25-GLU136		SURFACE		9.5	-4.9	-7.9	-3.3	49	37	61
	ARG155-GLU236		SURFACE		8.3	-7.8	-1.5	-1.1	46	49	44
	LYS172-ASP213		SURFACE		3.9	-2.5	-0.3	1.1	44	31	57
	LYS234-ASP256		SURFACE		9.3	-5.6	-5.8	-2.1	46	7	84
	LYS254-ASP235		SURFACE		9.2	-5.2	-4.2	-0.1	36	40	33
	LYS254-ASP239		SURFACE		7.9	-4.4	-2.7	0.8	52	40	65
	LYS285-GLU278		SURFACE		5.3	-6.1	-0.7	-1.6	50	40	60
	ARG319-ASP318		SURFACE		8.7	-5.4	-10.3	-7	25	16	34
	ARG319-GLU290		SURFACE		8.4	-6.1	-8.7	-6.3	30	16	45
	ARG319-ASP287		BURIED		13.1	-5.3	-13.9	-6.1	10	16	5
	ARG327-GLU22		SURFACE		11	-8.7	-7.8	-5.4	35	43	26
	ARG327-ASP346		SURFACE		10.5	-6.1	-10.1	-5.6	41	43	39
	ARG347-ASP370		BURIED		20.8	-8.1	-12.1	0.5	8	10	5
	ARG347-GLU22		BURIED		12.9	-4.5	-17.3	-8.9	18	10	26
	ARG348-ASP26		SURFACE		1.1	-1.2	-0.8	-0.9	61	61	61
	HIS354-GLU341		BURIED		10.6	-3.7	-6.1	0.8	16	14	19
	HIS354-GLU343		SURFACE		8.1	-5.3	-4	-1.3	25	14	36
	ARG368-ASP329		SURFACE		14	-6.9	-8.1	-1	21	24	17
	HIS374-GLU369		SURFACE		4.5	-3	0.8	2.2	26	11	40
	HIS387-ASP287		BURIED		10.8	-7.9	-3.8	-0.9	17	29	5
	HIS387-GLU385		SURFACE		5.2	-1.7	-9.4	-5.8	50	29	72
	LYS395-GLU289		SURFACE		6.4	-6.2	-0.9	-0.7	42	26	57
4E19	HIS71-GLU135	8	BURIED	2	5.5	-1.3	-10.8	-6.6	20	17	24
	ARG79-ASP197		SURFACE		5.8	-5.6	-0.8	-0.6	37	45	28
	ARG137-GLU135		SURFACE		9.4	-9.7	-5	-5.3	25	26	24
	LYS161-ASP117		SURFACE		9	-8.5	-2	-1.4	23	20	26
	ARG162-ASP152		SURFACE		9	-8.3	-3.6	-3	46	20	72
	ARG164-GLU124		SURFACE		5.3	-6.4	-0.4	-1.4	49	49	48
	ARG182-ASP189		SURFACE		5.6	-6.9	-1.1	-2.4	51	78	24
	ARG187-GLU101		BURIED		8.9	-11.8	-0.6	-3.5	9	12	5
4JCO	ARG43-GLU259	15	SURFACE	7	8.8	-9.5	-2.1	-2.8	28	33	24
	ARG79-GLU48		SURFACE		9.9	-6.9	-1.7	1.3	26	52	0
	ARG109-GLU194		BURIED		18.9	-7.9	-16.3	-5.4	18	37	0
	ARG147-GLU151		BURIED		14	-8.7	-13.9	-8.7	17	6	28
	ARG147-ASP284		SURFACE		10.8	-5.3	-7	-1.5	33	6	60
	ARG157-GLU276		SURFACE		9.2	-2.5	-16.4	-9.7	38	25	52
	ARG157-GLU278		SURFACE		14.2	-13.6	-8.4	-7.7	21	25	18
	HIS195-ASP168		BURIED		9.7	-5.9	-3.1	0.7	19	27	10
	ARG207-ASP211		BURIED		6.1	-9.2	-0.8	-3.9	19	5	33
	ARG242-ASP238		SURFACE		6	-4.5	0.2	1.7	31	43	19
	LYS243-GLU247		BURIED		7.8	-7.8	-1.5	-1.5	10	6	14
	HIS256-GLU267		SURFACE		4.7	-1.7	-3.8	-0.8	28	16	39
	LYS274-GLU151		SURFACE		11	-10.5	-5.8	-5.3	21	13	28
	ARG292-GLU301		SURFACE		5.5	-5.7	-1.5	-1.6	32	11	52
	LYS321-GLU194		BURIED		17.7	-13.9	-8.3	-4.6	19	38	0
TOTAL		275		125
